# Supplementary material for: Identification of Key Modules and Genes Associated with Major Depressive Disorder in Adolescents
Source: Genes (Basel). 2022 Mar 5;13(3):464. doi: 10.3390/genes13030464 (PMC8949287; doi:10.3390/genes13030464)
Supplement: Supplementary file 1 [file genes-13-00464-s001.zip]

Archive with 1 entries (1 files):
- genes-1598885-supplementary.xlsx
