# Supplementary material for: Identification of Key Modules and Genes Associated with Major Depressive Disorder in Adolescents
Source: Genes (Basel). 2022 Mar 5;13(3):464. doi: 10.3390/genes13030464 (PMC8949287; doi:10.3390/genes13030464)
Supplement: Supplementary file 1 [file genes-13-00464-s001.zip › genes-1598885-supplementary.xlsx]

## Sheet: Table S1
Table S1. Statistics and alignments of RNA-seq reads mapped to reference genome
Sample	Clean reads	Clean Bases (bp)	GC Content (%)	CleanQ30(%)
T01	24559382	7367814600	60.15	92.05
T02	25133693	7540107900	57.76	90.95
T03	24804913	7441473900	57.33	89.08
T04	25320584	7596175200	56.23	92.56
T05	25348556	7604566800	59.73	89.68
T06	25264775	7579432500	60.5	90.49
T07	26884861	8065458300	56.7	92.34
T08	23829216	7148764800	56.36	89.67
T09	25225725	7567717500	57.19	92.9
T10	25047547	7514264100	57.64	90.14
T11	22215521	6664656300	55.62	90.91
T12	24238713	7271613900	57.03	92.57
T13	24021356	7206406800	56.44	93.26
T14	24144749	7243424700	57.69	91.49
T15	26490399	7947119700	55.15	92.35
T16	24976293	7492887900	54.47	92.97
T17	25145553	7543665900	56.86	93.1
T18	24774390	7432317000	60.5	89.76
T19	22495048	6748514400	55.15	90.35
T20	24492708	7347812400	55.26	92.05

## Sheet: Table S2
Table S2. The list of genes contained in each module
Modules	Gene Numbers	Gene Names
MEblack	56	ENSG00000004468 ENSG00000007038 ENSG00000036448 ENSG00000048462 ENSG00000100427 ENSG00000105370 ENSG00000109956 ENSG00000132465 ENSG00000133067 ENSG00000134202 ENSG00000134539 ENSG00000138190 ENSG00000143184 ENSG00000149294 ENSG00000149557 ENSG00000150045 ENSG00000159674 ENSG00000168229 ENSG00000170298 ENSG00000170476 ENSG00000170962 ENSG00000171596 ENSG00000174946 ENSG00000175066 ENSG00000176720…
MEblue	215	ENSG00000005020 ENSG00000005249 ENSG00000006125 ENSG00000007516 ENSG00000012048 ENSG00000065534 ENSG00000070031 ENSG00000072401 ENSG00000073756 ENSG00000075234 ENSG00000079257 ENSG00000088881 ENSG00000100218 ENSG00000101307 ENSG00000103194 ENSG00000103196 ENSG00000103355 ENSG00000103569 ENSG00000104267 ENSG00000104343 ENSG00000104918 ENSG00000105255 ENSG00000105835 ENSG00000106714 ENSG00000106780…
MEbrown	295	ENSG00000004939 ENSG00000005381 ENSG00000011028 ENSG00000012817 ENSG00000013306 ENSG00000015153 ENSG00000022840 ENSG00000027847 ENSG00000049247 ENSG00000049759 ENSG00000063854 ENSG00000067048 ENSG00000071082 ENSG00000074657 ENSG00000078403 ENSG00000079308 ENSG00000086506 ENSG00000088726 ENSG00000088992 ENSG00000090006 ENSG00000090013 ENSG00000090263 ENSG00000092758 ENSG00000095261 ENSG00000100079…
MEgreen	77	ENSG00000002549 ENSG00000007350 ENSG00000010030 ENSG00000055332 ENSG00000088827 ENSG00000089127 ENSG00000103226 ENSG00000108395 ENSG00000108679 ENSG00000111331 ENSG00000111335 ENSG00000117281 ENSG00000119917 ENSG00000119922 ENSG00000125498 ENSG00000126709 ENSG00000132329 ENSG00000132530 ENSG00000133106 ENSG00000134321 ENSG00000134326 ENSG00000134864 ENSG00000135114 ENSG00000136514 ENSG00000137628…
MEmagenta	35	ENSG00000102878 ENSG00000105499 ENSG00000112139 ENSG00000120057 ENSG00000132613 ENSG00000132846 ENSG00000151376 ENSG00000162576 ENSG00000163520 ENSG00000167881 ENSG00000168970 ENSG00000172985 ENSG00000174807 ENSG00000184613 ENSG00000184709 ENSG00000196101 ENSG00000198892 ENSG00000206240 ENSG00000206306 ENSG00000206501 ENSG00000221946 ENSG00000224608 ENSG00000227993 ENSG00000271447 ENSG00000275395…
MEpink	41	ENSG00000008438 ENSG00000012223 ENSG00000116161 ENSG00000130558 ENSG00000137267 ENSG00000138035 ENSG00000140939 ENSG00000141542 ENSG00000144785 ENSG00000146215 ENSG00000148346 ENSG00000163993 ENSG00000164821 ENSG00000166171 ENSG00000167768 ENSG00000168781 ENSG00000170955 ENSG00000171631 ENSG00000181029 ENSG00000183092 ENSG00000184903 ENSG00000187837 ENSG00000189266 ENSG00000197238 ENSG00000197353…
MEred	58	ENSG00000002933 ENSG00000004799 ENSG00000073464 ENSG00000074356 ENSG00000085511 ENSG00000099985 ENSG00000100490 ENSG00000100985 ENSG00000102057 ENSG00000103154 ENSG00000106565 ENSG00000123358 ENSG00000123838 ENSG00000125740 ENSG00000128283 ENSG00000133808 ENSG00000134824 ENSG00000135604 ENSG00000136630 ENSG00000137094 ENSG00000137757 ENSG00000139832 ENSG00000140105 ENSG00000145730 ENSG00000149798…
Meturquoise	294	ENSG00000001561 ENSG00000005961 ENSG00000011566 ENSG00000019169 ENSG00000022556 ENSG00000023445 ENSG00000033867 ENSG00000038210 ENSG00000040275 ENSG00000047634 ENSG00000068885 ENSG00000071246 ENSG00000074966 ENSG00000083097 ENSG00000089048 ENSG00000089335 ENSG00000089692 ENSG00000100162 ENSG00000100450 ENSG00000101057 ENSG00000101335 ENSG00000105366 ENSG00000105967 ENSG00000107317 ENSG00000109272…

## Sheet: Table S3
Table S3. Go functional annotation of genes from the MEblue module significantly related to MDD in adolescents.
Modules	Ontologies	Term	Term Id	P-value	Gene Number	Gene Name
Meblue	BP	regulation of transcription from RNA polymerase II promoter in response to hypoxia	GO:0061418	0.000135865	3	BACH1;EGLN1;UBE2D1
		relaxation of cardiac muscle	GO:0055119	0.000483684	2	KCNJ2;RGS2
		positive regulation of histone H3-K9 methylation	GO:0051574	0.000543092	3	BRCA1;Human_newGene_4325;Human_newGene_744
		clathrin coat assembly	GO:0048268	0.000773144	2	FCHO2;HIP1
		positive regulation of histone H3-K4 methylation	GO:0051571	0.000837499	3	BRCA1;Human_newGene_4325;Human_newGene_744
		calcium ion transport	GO:0006816	0.0013646	3	Human_newGene_2795;Human_newGene_744;SLC24A4
		adipose tissue development	GO:0060612	0.00202847	2	CREB5;NAMPT
		protein K6-linked ubiquitination	GO:0085020	0.00216354	3	BRCA1;Human_newGene_4325;UBE2D1
		positive regulation of T cell mediated immunity	GO:0002711	0.00423019	3	IL1B;Human_newGene_4530;Human_newGene_2442
		response to antipsychotic drug	GO:0097332	0.00423019	1	PRKAR2B
	CC	actin cytoskeleton	GO:0015629	0.0077635	3	AVIL;FGD4;Human_newGene_4029;Human_newGene_4325
		BRCA1-BARD1 complex	GO:0031436	0.00941067	1	BRCA1
		extrinsic component of membrane	GO:0019898	0.0124431	2	FRMD3;WDFY3
		postsynaptic density	GO:0014069	0.0190038	4	Human_newGene_4029;Human_newGene_4325;LIN7A;Human_newGene_3718
		cytosol	GO:0005829	0.0195668	17	BACH1;DOCK4;EGLN1;FGD4;GLI1;Human_newGene_131;Human_newGene_4029;Human_newGene_4325;IL1B;MAP3K7CL;NAMPT;PMAIP1;PRKAR2B;RGS2;SDPR;SKAP2;UBE2D1
		small nucleolar ribonucleoprotein complex	GO:0005732	0.0233635	1	Human_newGene_2232
		gamma-tubulin ring complex	GO:0008274	0.0279712	1	BRCA1
		BRCA1-A complex	GO:0070531	0.0279712	1	BRCA1
		neuron projection terminus	GO:0044306	0.0325576	1	MME
		endomembrane system	GO:0012505	0.03979	2	DOCK4;HIP1
	MF	inward rectifier potassium channel activity	GO:0005242	0.00250404	3	KCNJ15;KCNJ2;Human_newGene_5108
		phosphatidylserine binding	GO:0001786	0.00285251	2	FCHO2;SDPR
		lipopolysaccharide N-acetylglucosaminyltransferase activity	GO:0008917	0.00502798	1	B3GNT5
		lactosylceramide 1,3-N-acetyl-beta-D-glucosaminyltransferase activity	GO:0047256	0.00502798	1	B3GNT5
		nicotinamide phosphoribosyltransferase activity	GO:0047280	0.00502798	2	NAMPT; Human_newGene_6312
		nicotinate phosphoribosyltransferase activity	GO:0004516	0.0100311	1	NAMPT
		beta-galactosyl-N-acetylglucosaminylgalactosylglucosyl-ceramide beta-1,3- acetylglucosaminyltransferase activity	GO:0008457	0.0100311	1	B3GNT5
		L27 domain binding	GO:0097016	0.0100311	1	LIN7A
		actin binding	GO:0003779	0.0100709	5	AVIL;FGD4;HIP1;Human_newGene_4029;Human_newGene_4325
		actinin binding	GO:0042805	0.0105314	2	Human_newGene_4029;Human_newGene_4325

## Sheet: Table S4
Table S4. KEGG pathways in co-expression MEblue module.
Modules	Terms	p-Value	Gene Counts	Genes
Mebule	Apoptosis	0.00949527	3	IL1B;IL1RAP;PRKAR2B
	NF-kappa B signaling pathway	0.0130732	3	BCL2A1;IL1B;PTGS2
	TNF signaling pathway	0.0186087	3	CREB5;IL1B;PTGS2
	Cholinergic synapse	0.0194908	3	CREB5;GNG10;KCNJ2
	Ubiquitin mediated proteolysis	0.0318761	3	BRCA1;UBE2D1;UBE2W
	Arachidonic acid metabolism	0.0406559	2	CYP4F3;PTGS2
	Cytosolic DNA-sensing pathway	0.0406559	2	AIM2;IL1B
	Oxytocin signaling pathway	0.0440232	3	KCNJ2;PTGS2;RGS2
	Renal cell carcinoma	0.0453739	2	EGLN1;TGFA
	Pathways in cancer	0.0466515	5	EGLN1;GLI1;GNG10;PTGS2;TGFA

## Sheet: Table S5
Table S5. The hub candidates table of GS and MM values form WGCNA
Modules	Genes	GS	P.weighted (GS)	MM	P.weighted (MM)
MEbule	ADGRG3	0.623351	0.00332006	0.754611	0.00181388
MEbule	AQP9	0.596798	0.00547111	0.910587	6.07015e-06
MEbule	AVIL	0.581448	0.00716654	0.865518	6.35202e-05
MEbule	CASTOR2	0.666546	0.00133054	0.881712	3.05091e-05
MEbule	CEP19	0.59582	0.00556823	0.960871	4.76177e-08
MEbule	CNTNAP3	0.638977	0.00242264	0.930911	1.35135e-06
MEbule	CYP4F3	0.623084	0.00333756	0.894747	1.55913e-05
MEbule	DOCK4	0.624918	0.00321921	0.760792	0.00157936
MEbule	EGLN1	0.600519	0.00511433	0.930086	1.44844e-06
MEbule	FAM126B	0.56332	0.00969947	0.88773	2.2606e-05
MEbule	GCA	0.604239	0.00477706	0.910902	5.94721e-06
MEbule	GNG10	0.633888	0.00268943	0.933062	1.12308e-06
MEbule	GPR160	0.615827	0.00384182	0.805077	0.000512874
MEbule	GPR160	0.617172	0.00374392	0.87721	3.77889e-05
MEbule	IKBIP	0.622186	0.00339679	0.934577	9.82163e-07
MEbule	IL1B	0.71194	0.00042991	0.78382	0.000908291
MEbule	IL1RAP	0.628311	0.00300942	0.947979	2.55658e-07
MEbule	KBTBD7	0.57237	0.00835689	0.877683	3.69625e-05
MEbule	MEGF9	0.653269	0.00178865	0.946893	2.88705e-07
MEbule	MME	0.668013	0.00128661	0.961488	4.33477e-08
MEbule	NAMPT	0.600729	0.00509477	0.946274	3.09086e-07
MEbule	OGFRL1	0.584904	0.00675164	0.87191	4.81163e-05
MEbule	OSGIN2	0.569629	0.00874641	0.951192	1.75611e-07
MEbule	PRKAR2B	0.582831	0.0069981	0.700711	0.00524766
MEbule	PROK2	0.584345	0.00681731	0.794777	0.000682011
MEbule	PRRG4	0.612961	0.00405767	0.922917	2.5609e-06
MEbule	PTGS2	0.685798	0.000843878	0.911472	5.72963e-06
MEbule	RGS2	0.601871	0.00498953	0.94616	3.12937e-07
MEbule	SKAP2	0.64315	0.00222069	0.877454	3.73617e-05
MEbule	TGFA	0.663956	0.00141115	0.847753	0.000128441
MEbule	UBE2D1	0.574308	0.00809016	0.910599	6.06526e-06
MEbule	UBE2W	0.590173	0.00615702	0.887622	2.27319e-05
MEbule	WLS	0.56835	0.00893327	0.703313	0.00501128

## Sheet: Table S6
Table S6. The top 10 hub candidates with MCC values form CytoHubba
Modules	Rank	Name	Score
Mebule	1	FCHO2	2046
	2	MEGF9	1946
	3	SLC24A4	1592
	4	IL1RAP	1558
	5	UBE2D1	1500
	6	CREB5	1202
	7	LXN	1030
	8	UBE2W	1016
	9	GATSL2	982
	10	CNTNAP3	948
